# Supplementary material for: Heparin and Gelatin Co-Functionalized Polyurethane Artificial Blood Vessel for Improving Anticoagulation and Biocompatibility
Source: Bioengineering (Basel). 2025 Mar 18;12(3):304. doi: 10.3390/bioengineering12030304 (PMC11939800; doi:10.3390/bioengineering12030304)
Supplement: Supplementary file 1 [file bioengineering-12-00304-s001.zip]

Archive with 1 entries (1 files):
- bioengineering-3485171-supplementary.pdf
